# Supplementary material for: A Comparative Assessment of Agronomic and Baking Qualities of Modern/Old Varieties and Landraces of Wheat Grown in Calabria (Italy)
Source: Foods. 2022 Aug 6;11(15):2359. doi: 10.3390/foods11152359 (PMC9368158; doi:10.3390/foods11152359)
Supplement: Supplementary file 1 [file foods-11-02359-s001.zip]

Archive with 1 entries (1 files):
- foods-1839317-supplementary.pdf
